# Supplementary material for: Comparison of Chayote (Sechium edule (Jacq.) Sw.) Accessions from Mexico, Japan, and Myanmar Using Reproductive Characters and Microsatellite Markers
Source: Plants (Basel). 2023 Jan 19;12(3):476. doi: 10.3390/plants12030476 (PMC9919900; doi:10.3390/plants12030476)
Supplement: Supplementary file 1 [file plants-12-00476-s001.zip › Supplementary Table.xlsx]

## Sheet: Table S1
Table S1 General description of fruit characteristics of five Mexico S. edule varietal groups
Variety	Fruit morphology	Peduncle	Mesocarp	Fruit Color	Shape	Size	Flavor
albus dulcis	Five furrows	Glabrous light green with	White	White-yellow	Piriform-	M	S
		yellow striae		(Pantone 1205c)	round
albus levis	Glabrous,	Light green with yellow striae	White	White-yellow	Piriform	M	S
	shallow furrows	slightly pubescence		(Pantone 1205c)
nigrum minor	Absence of	Light green slightly	Dark green	Dark green	Round-	M	N
	furrows	pubescence		(Pantone 374c and 586c)	piriform
nigrum xalapensis	Five furrows	Slightly pubescence	Dark	Dark green	Piriform-	B	N
				(Pantone 575c and 5065c)	elongate
virens levis	Five shallow	Light green low pubescence	Light green	Light green	Piriform-	B	N
	furrows			(Pantone 373c)	elongate
Note: B = big size (10.5 – 15 cm), M = medium size (5.7 – 8.2 cm), S = (<8.2 cm); N = neutro; S = Sweet.

## Sheet: Table S2
Table S2 Cytological characterization of Mexican and Japanese S. edule varietal groups
Varietal Group	Code	2C-value (pg)	Genome size 2C/Mbp	Num cells	CV (%)	2n	Origin
virens levis	KW014	1.60 ± 0.12	1564	7427	4	28	Mexico
albus dulcis	KW018	1.45 ± 0.06	1419	8691	4.96	28	Mexico
albus levis	KW017	1.56 ± 0.07	1530	7903	4.35	28	Mexico
nigrum minor	KW016	1.52 ± 0.09	1484	7392	5	28	Mexico
nigrum xalapensis	KW015	1.53 ± 0.10	1500	8972	4.72	28	Mexico
virens levis	KW020	1.54 ± 0.08	1505	8738	4.71	28	Japan
albus levis	KW019	1.61 ± 0.05	1573	9306	3.97	28	Japan
Global Mean		1.55 ± 0.05	1510.71	8347	4.53
Note: Species, code and summary of relative nuclear content (2C-value), the genome size (2C-Mbp), number of cells analyzed (Num cells), coefficient of variation (CV) determined by flow cytometry and chromosomal number (2n) in Sechium edule varietal groups.

## Sheet: TableS3
Table S3 Membership coefficient (Q)
Code	G1	G2	G3
KW014	0.3561	0.0247	0.6192
KW015	0.0733	0.4056	0.5211
KW016	0.0428	0.0323	0.9249
KW017	0.0285	0.0217	0.9498
KW018	0.0219	0.0498	0.9283
KW019	0.0153	0.0157	0.969
KW021	0.0105	0.9793	0.0102
KW023	0.129	0.7697	0.1013
KW024	0.0555	0.9134	0.0311
KW027	0.0218	0.9657	0.0125
KW028	0.0194	0.812	0.1686
KW029	0.0108	0.8732	0.116
KW030	0.0494	0.5644	0.3862
KNW09	0.9651	0.0217	0.0132
KNW10	0.9663	0.0154	0.0183
KNW11	0.9553	0.015	0.0297
KNW12	0.9554	0.0149	0.0297
KNW13	0.9524	0.0194	0.0282
KNW14	0.8936	0.0801	0.0263
KNW15	0.9628	0.0193	0.0179
KNW16	0.9688	0.0183	0.0129

## Sheet: Table S4
Table S4 Information of S. edule accessions used in current study
Code	Population	Sample status	Source	Variety	GPS Waypoint	Latitude					Longitude				Altitutde	Accession(s) used for each part of the study
						º	′	″			º	′	″		(m)	4.2.1	4.2.2	4.2.3	4.2.4	4.3	4.4
KNW09	Myanmar	Dried sample	Market		251	21	17	13	N		99	36	13.9	E	802				√		√
KNW10	Myanmar	Dried sample	Market		251	21	17	13	N		99	36	13.9	E	802				√		√
KNW11	Myanmar	Dried sample	Market		251	21	17	13	N		99	36	13.9	E	802				√		√
KNW12	Myanmar	Dried sample	Market		251	21	17	13	N		99	36	13.9	E	802				√		√
KNW13	Myanmar	Dried sample	Market		252	21	17	50.6	N		99	36	34.6	E	790				√		√
KNW14	Myanmar	Dried sample	backyard		255	21	12	2	N		99	44	11.1	E	1623				√		√
KNW15	Myanmar	Dried sample	backyard		258	21	10	14.7	N		99	44	57.4	E	1636						√
KNW16	Myanmar	Dried sample	backyard		259	21	10	41.9	N		99	45	35.1	E	1654						√
KW014	Mexico	Greenhous	Genebank	virens levis												√		√		√	√
KW015	Mexico	Greenhous	Genebank	nigrum xalapensis												√		√		√	√
KW016	Mexico	Greenhous	Genebank	nigrum minor												√		√		√	√
KW017	Mexico	Greenhous	Genebank	albus levis												√		√		√	√
KW018	Mexico	Greenhous	Genebank	albus dulcis												√		√		√	√
KW019	Japan	Greenhous	Market	albus levis												√	√	√	√	√	√
KW020	Japan	Greenhous	Market	virens levis																√
KW021	Japan	Greenhous	Market	virens levis																	√
KW023	Japan	Greenhous	Market	virens levis																	√
KW024	Japan	Greenhous	Market	albus levis																	√
KW027	Japan	Greenhous	Market	albus levis																	√
KW028	Japan	Greenhous	Market	virens levis																	√
KW029	Japan	Greenhous	Market	virens levis																	√
KW030	Japan	Greenhous	Market	albus levis																	√
